# Supplementary material for: A novel checkpoint pathway controls actomyosin ring constriction trigger in fission yeast
Source: eLife. 2020 Oct 26;9:e59333. doi: 10.7554/eLife.59333 (PMC7661037; doi:10.7554/eLife.59333)
Supplement: Figure 2—figure supplement 1—source data 1. [file elife-59333-fig2-figsupp1-data1.xlsx]

## Sheet: Fig2 S1
Timing of cytokinesis in minutes from spindle formation until ring closure
wt	rgf1Δ		Unpaired t test
60	40		P value	<0.0001
56	42		P value summary	****
56	42		Significantly different (P < 0.05)?	Yes
48	42		One- or two-tailed P value?	Two-tailed
56	42		t, df	t=9.538, df=28
50	44		Mean of wt	55.87
56	40		Mean of rgf1Δ	42.8
62	44		Difference between means ± SEM	-13.07 ± 1.370
62	38		95% confidence interval	-15.87 to -10.26
60	46		R squared (eta squared)	0.7646
52	46
52	44
62	48
54	44
52	40
